# Supplementary material for: Ancient DNA from the Green Sahara reveals ancestral North African lineage
Source: Nature. 2025 Apr 2;641(8061):144–50. doi: 10.1038/s41586-025-08793-7 (PMC12043513; doi:10.1038/s41586-025-08793-7)
Supplement: Supplementary file 3 — Supplementary Data 1–6. [file 41586_2025_8793_MOESM3_ESM.xlsx]

## Sheet: 1- Comparative dataset
Group name (as in AADR V54.1/Original publication)	Indivdiual/Group label in the study	Publication source
Aari	Aari	FanGenomeBiology2019
Afar.WGA.HO	Afar	LazaridisNature2014
Agaw	Agaw	FanGenomeBiology2019
Algerian.HO	Algerian	LazaridisNature2014
Akan	Akan	D'AltanasioCellBiology2023
Amhara	Amhara	FanGenomeBiology2019
Armenian.HO	Armenian	LazaridisNature2014
Baka	Baka	FanGenomeBiology2019
Bakola	Bakola	FanGenomeBiology2019
BantuHerero.DG	BantuHerero	MallickNature2016 (shotgun data with SNP array data first published in LiScience2008 and JakobssonNature2008)
BantuKenya.DG	BantuKenya	MallickNature2016 (shotgun data with SNP array data first published in LiScience2008 and JakobssonNature2008)
BantuKenya.HO	BantuKenya	PattersonGenetics2012
BantuSA_Herero.DG	BantuSA Herero	BergstromScience2020
BantuSA_Ovambo.HO	BantuSA Ovambo	PattersonGenetics2012
BantuSA.HO	BantuSA	PattersonGenetics2012
BantuTswana.DG	BantuTswana	MallickNature2016
Basque.HO	Basque	PattersonGenetics2012
BedouinA.HO	BedouinA	PattersonGenetics2012
BedouinB.DG	BedouinB	MallickNature2016 (shotgun data with SNP array data first published in LiScience2008 and JakobssonNature2008)
BedouinB.HO	BedouinB	PattersonGenetics2012
Bedzan	Bedzan	FanGenomeBiology2019
Biaka.DG	Biaka	MallickNature2016 (shotgun data with SNP array data first published in LiScience2008 and JakobssonNature2008)
Biaka.HO	Biaka	PattersonGenetics2012
Botswana_Nqoma_EIA_lc	Botswana 900 calBP	WangSciAdv2020
Botswana_Taukome_EIA	Botswana 1.1k calBP	WangSciAdv2020
Botswana_Xaro_EIA	Botswana 1.4k calBP	WangSciAdv2020
Bulala	Bulala	FanGenomeBiology2019
Cameroon_SMA	Cameroon 3k calBP	LipsonSawchukNature2022 (higher coverage of individual first published in LipsonNature2020)
Congo_Kindoki_Protohistoric	Congo 230 calBP	WangSciAdv2020
Congo_MatangaiTuru_IA	Congo MatangaiTuru IA	WangSciAdv2020
Congo_NgongoMbata_Protohistoric	Congo 220 calBP	WangSciAdv2020
Damara	Damara	Pickrell et al. 2012 and 2014
Datog.HO	Datog	LazaridisNature2014
Dinka.DG	Dinka	MeyerScience2012
Druze.DG	Druze	MallickNature2016 (shotgun data with SNP array data first published in LiScience2008 and JakobssonNature2008)
Druze.HO	Druze	PattersonGenetics2012
Egyptian.HO	Egyptian	LazaridisNature2014
Elmolo	Elmolo	FanGenomeBiology2019
Esan.DG	Esan	MallickNature2016
Esan.HO	Esan	LazaridisNature2014
Ethiopia_4500BP.SG	Ethiopia (Mota) 4.5k calBP	LlorenteScience2015
Fulani	Fulani	FanGenomeBiology2019
Gambian.HO	Gambian	LazaridisNature2014
Gana	Gana	Pickrell et al. 2012 and 2014
Germany_EN_LBK	Germany EN LBK	LipsonNature2017 (new libraries added in to previously published data LazaridisNature2014)
Greek.HO	Greek	LazaridisNature2014
Gui	Gui	Pickrell et al. 2012 and 2014
Hadza	Hadza	PickrellNatureCommunications2012
Haiom	Haiom	PickrellNatureCommunications2012
Himba	Himba	PickrellNatureCommunications2012
Hoan	Hoan	PickrellNatureCommunications2012
Iran_C_SehGabi	Iran SehGabi ChL	LazaridisNature2016
Iran_GanjDareh_N	Iran GanjDareh N 9k calBP	LazaridisNature2016
Iranian.HO	Iranian	LazaridisNature2014
Iraqw	Iraqw	FanGenomeBiology2019
Israel_C	Levant ChL 6k calBP	HarneyMayNatureCommunications2018
Israel_Natufian_d	Levant Natufian 12k calBP	LazaridisAlpaslanRoodenbergScience2022 (higher coverage of previously reported individual from LazaridisNature2016)
Italian_South.HO	Italian_South	LazaridisNature2014
Italy_Mesolithic.SG	Italy Meso	AntonioGaoMootsScience2019
Jordan_PPNB	Levant N 10k calBP	LazaridisAlpaslanRoodenbergScience2022 (higher coverage of previously reported individual from LazaridisNature2016)
Jordanian.DG	Jordanian	MallickNature2016
Jordanian.HO	Jordanian	LazaridisNature2014
Ju_hoan_North.DG	Ju hoan North	MallickNature2016 (shotgun data with SNP array data first published in LiScience2008 and JakobssonNature2008)
Ju_hoan_North.HO	Ju hoan North	LazaridisNature2014
Ju_hoan_South	Ju hoan South	PickrellNatureCommunications2012
Kaba	Kaba	FanGenomeBiology2019
Kenya_400BP	Kenya 400 BP	SkoglundCell2017
Kenya_EarlyPastoralN	East African Pastoral - Kenya	PrendergastLipsonSawchukScience2019
Kenya_HyraxHill_PastoralN	East African Pastoral - Kenya	WangSciAdv2020
Kenya_IA_Pastoral	Kenya Pastoral IA 1.5k calBP	PrendergastLipsonSawchukScience2019
Kenya_Kakapel_LIA	Kenya Pastoral LIA 300 calBP	WangSciAdv2020
Kenya_Kakapel_LSA_Kansyore	Kenya Kakapel LSA Kansyore	WangSciAdv2020
Kenya_LSA	Kenya LSA	PrendergastLipsonSawchukScience2019
Kenya_LukenyaHill_PastoralN	East African Pastoral - Kenya	WangSciAdv2020
Kenya_MoloCave_PastoralN	East African Pastoral - Kenya	WangSciAdv2020
Kenya_Nyarindi_LSA_Kansyore	Kenya 3.5k calBP	WangSciAdv2020
Kenya_PastoralN	East African Pastoral - Kenya	PrendergastLipsonSawchukScience2019
Kenya_PastoralN_Elmenteitan	East African Pastoral - Kenya	PrendergastLipsonSawchukScience2019
Kgalagadi	Kgalagadi	Pickrell et al. 2012 and 2014
Khomani_San.DG	Khomani San	MallickNature2016
Khomani.HO	Khomani	LazaridisNature2014
Khwe	Khwe	Pickrell et al. 2012 and 2014
Kikuyu	Kikuyu	LazaridisNature2014
Kikuyu.HO	KikuyuHO	LazaridisNature2014
Laka	Laka	FanGenomeBiology2019
Lebanese.HO	Lebanese	LazaridisNature2014
Libyan.HO	Libyan	LazaridisNature2014
Luhya.DG	Luhya	MallickNature2016
Luhya.HO	Luhya	LazaridisNature2014
Luo.DG	Luo	MallickNature2016
Luo.HO	Luo	LazaridisNature2014
Mada	Mada	FanGenomeBiology2019
Malawi_Chencherere_LSA_5200BP_noUDG	Malawi LSA 5.2k calBP	LipsonSawchukNature2022 (higher coverage individual first published in SkoglundCell2017)
Malawi_Chewa.HO	Malawi Chewa	SkoglundCell2017
Malawi_Fingira_LSA_2500BP_noUDG	Malawi Fingira LSA 2.5 calBP	LipsonSawchukNature2022 (higher coverage individual first published in SkoglundCell2017)
Malawi_Fingira_LSA_6000BP_noUDG	Malawi LSA 6k calBP	LipsonSawchukNature2022 (higher coverage individual first published in SkoglundCell2017)
Malawi_Hora_LSA_15500BP	Malawi LSA 15.5k calBP	LipsonSawchukNature2022
Malawi_Hora_LSA_8500BP.SG	Malawi LSA 8.5k calBP	SkoglundCell2017
Malawi_Ngoni.HO	Malawi Ngoni	SkoglundCell2017
Malawi_Tumbuka.HO	Malawi Tumbuka	SkoglundCell2017
Malawi_Yao.HO	Malawi Yao	SkoglundCell2017
Maltese.HO	Maltese	LazaridisNature2014
Mandenka.DG	Mandenka	MallickNature2016 (shotgun data with SNP array data first published in LiScience2008 and JakobssonNature2008)
Mandenka.HO	Mandenka	PattersonGenetics2012
Masai.DG	Masai	MallickNature2016
Masai.HO	Masai	LazaridisNature2014
Mbukushu	Mbukushu	PickrellNatureCommunications2013
Mbuti.DG	Mbuti	MallickNature2016 (shotgun data with SNP array data first published in LiScience2008 and JakobssonNature2008)
Mbuti.HO	Mbuti	PattersonGenetics2012
Mende.DG	Mende	MallickNature2016
Mende.HO	Mende	LazaridisNature2014
Moroccan.HO	Moroccan	LazaridisNature2016
Morocco_EN.SG	Morocco IAM EN 7.2k calBP	FregelPNAS2018 (merge.of.two.published.samplesfrom.this.paper.that.are.duplicates)
Morocco_Iberomaurusian	Morocco Taforalt Paleo 15k calBP	vandeLoosdrechtScience2018
Morocco_LN.SG	Morocco KEB LN 5.7k calBP	FregelPNAS2018 (merge.of.two.published.samplesfrom.this.paper.that.are.duplicates)
Mozabite.DG	Mozabite	MallickNature2016 (shotgun data with SNP array data first published in LiScience2008 and JakobssonNature2008)
Mozabite.HO	Mozabite	PattersonGenetics2012
Mursi	Mursi	FanGenomeBiology2019
Nama	Nama	Pickrell et al. 2012 and 2014
Naro	Naro	Pickrell et al. 2012 and 2014
Ngumba	Ngumba	FanGenomeBiology2019
Ogiek	Ogiek	FanGenomeBiology2019
Oromo	Oromo	LazaridisNature2014
Palestinian.DG	Palestinian	MallickNature2016 (shotgun data with SNP array data first published in LiScience2008 and JakobssonNature2008)
Palestinian.HO	Palestinian	PattersonGenetics2012
Rendille	Rendille	FanGenomeBiology2019
Romania_Oase_UP_enhanced	Romania Oase1	HajdinjakPaaboNature2021
Russia_Ust_Ishim.DG	Russia Ust'shim	FuNature2014 (version reported in Pruefer2017)
Saharawi.DG	Saharawi	MallickNature2016
Saharawi.HO	Saharawi	LazaridisNature2014
Sandawe	Sandawe	FanGenomeBiology2019
Sardinian.HO	Sardinian	PattersonGenetics2012
Saudi.HO	Saudi	LazaridisNature2014
Sengwer	Sengwer	FanGenomeBiology2019
Shua	Shua	Pickrell et al. 2012 and 2014
Sicilian.HO	Sicilian	LazaridisNature2014
Somali.DG	Somali	MallickNature2016
Somali.HO	Somali	LazaridisNature2014
South_Africa_1200BP.SG	South Africa 1.2k calBP	SkoglundCell2017
South_Africa_1900BP.SG	South Africa 1.9k calBP	SchlebuschScience2017
South_Africa_2000BP.SG	South Africa 2k calBP	SchlebuschScience2017
South_Africa_2200BP.SG	South Africa 2k calBP	SkoglundCell2017
South_Africa_400BP.SG	South Africa 400 calBP	SchlebuschScience2017
Spain_C	Spain ChL	LipsonNature2017
Spain_EN.SG	Spain TOR EN	FregelPNAS2018
Spanish_North.HO	Spanish North	LazaridisNature2014
Spanish.HO	Spanish	LazaridisNature2014
Sudan_EarlyChristian_S	Sudan Medieval	SirakNatureCommunications2021
Syrian.HO	Syrian	LazaridisNature2014
Taa_East	Taa East	Pickrell et al. 2012 and 2014
Taa_North	Taa North	Pickrell et al. 2012 and 2014
Taa_West	Taa West	Pickrell et al. 2012 and 2014
TKH009_merged	Takarkori (TKH009) 6.4k calBP	This study
TKH001_twist	Takarkori (TKH001) 6.9k calBP	This study
Tanzania_Luxmanda_3000BP_noUDG	East African Pastoral - Tanzania	SkoglundCell2017
Tanzania_Pemba_1400BP_noUDG	Tanzania 1.4k calBP	SkoglundCell2017
Tanzania_Pemba_600BP	Tanzania Pemba 600 calBP	SkoglundCell2017
Tanzania_PN	East African Pastoral - Tanzania	PrendergastLipsonSawchukScience2019
Tanzania_Zanzibar_1300BP_noUDG	Tanzania 1.3k calBP	SkoglundCell2017
Tikar_South	Tikar South	FanGenomeBiology2019
Takarkori_group	Takarkori group 6.4 - 6.9k calBP	This study
Tshwa	Tshwa	Pickrell et al. 2012 and 2014
Tswana	Tswana	Pickrell et al. 2012 and 2014
Tunisian.HO	Tunisian	LazaridisNature2014
Turkey_Boncuklu_N	Turkey Boncuklu N	FeldmanNatureCommunications2019
Turkey_Epipaleolithic	Turkey Epipaleolithic	FeldmanNatureCommunications2019
Turkish.HO	Turkish	LazaridisNature2014
Uganda_Munsa_LIA	Uganda 500 calBP	WangSciAdv2020
Wambo	Wambo	Pickrell et al. 2012 and 2014
Xuun	Xuun	Pickrell et al. 2012 and 2014
Yemeni.HO	Yemeni	LazaridisNature2014
Yoruba.DG	Yoruba	PrueferNature2013
Yoruba.HO	Yoruba	PattersonGenetics2012
YRI.HO	Yoruba YRI	PattersonGenetics2012
Zambia_LSA	Zambia LSA	LipsonSawchukNature2022
Morocco_KTG	Morocco KTG EN 7.5k calBP	SimoesNature2023
Morocco_SKH	Morocco SKH MN 6.4k calBP	SimoesNature2023
Morocco_OUB	Morocco OUB EpiPaleo 7.8k calBP	SimoesNature2023
FulaniA	FulaniA	D'AtanasioCurrentBiology2023
FulaniB	FulaniB	D'AtanasioCurrentBiology2023
Fali	Fali	D'AtanasioCurrentBiology2023
Songhai	Songhai	D'AtanasioCurrentBiology2023
Massa	Massa	D'AtanasioCurrentBiology2023
Wolof	Wolof	D'AtanasioCurrentBiology2023
MAK	Mrc_Marrakesh	Lucas-SánchezHumanGenetics2023
MCA	Mrc_Casablanca	Lucas-SánchezHumanGenetics2023
MER	Mrc_Rabat	Lucas-SánchezHumanGenetics2023
MFE	Mrc_Fez	Lucas-SánchezHumanGenetics2023
MNA	Mrc_Nador	Lucas-SánchezHumanGenetics2023
MOJ	Mrc_Oujda	Lucas-SánchezHumanGenetics2023
MOU	Mrc_Ouarzazate	Lucas-SánchezHumanGenetics2023
MRA	Moroccan*	Lucas-SánchezHumanGenetics2023
T	Tun_Tunis	Lucas-SánchezHumanGenetics2023

## Sheet: 2- PCA1 (Modern & ancient data)
Modern				Ancient
Group name (as in AADR V54.1/Original publication)	Group label in the study	Publication source		Indivudal ID (as in AADR V54.1/Original publication)	Group name (as in AADR V54.1/Original publication)	Indivdiual/Group label in the study	Publication source
BantuSA_Herero.DG	BantuSA_Herero	BergstromScience2020		NQO002	Botswana_Nqoma_EIA_lc	Botswana 900 calBP	WangSciAdv2020
Akan	Akan	D'AltanasioCellBiology2023		TAU001	Botswana_Taukome_EIA	Botswana 1.1k calBP	WangSciAdv2020
Fali	Fali	D'AltanasioCellBiology2023		XAR001	Botswana_Xaro_EIA	Botswana 1.4k calBP	WangSciAdv2020
FulaniA	FulaniA	D'AltanasioCellBiology2023		XAR002	Botswana_Xaro_EIA	Botswana 1.4k calBP	WangSciAdv2020
FulaniB	FulaniB	D'AltanasioCellBiology2023		I10871	Cameroon_SMA	Cameroon 8k calBP	LipsonSawchukNature2022 (higher coverage of individual first published in LipsonNature2020)
Massa	Massa	D'AltanasioCellBiology2023		I10872	Cameroon_SMA	Cameroon 8k calBP	LipsonSawchukNature2022 (higher coverage of individual first published in LipsonNature2020)
Songhai	Songhai	D'AltanasioCellBiology2023		I10873	Cameroon_SMA	Cameroon 3k calBP	LipsonSawchukNature2022 (higher coverage of individual first published in LipsonNature2020)
Aari	Aari	FanGenomeBiology2019		I10874	Cameroon_SMA	Cameroon 3k calBP	LipsonSawchukNature2022 (higher coverage of individual first published in LipsonNature2020)
Agaw	Agaw	FanGenomeBiology2019		NYA002	Kenya_Nyarindi_LSA_Kansyore	Kenya 3.5k calBP	WangSciAdv2020
Amhara	Amhara	FanGenomeBiology2019		NYA003	Kenya_Nyarindi_LSA_Kansyore	Kenya 3.5k calBP	WangSciAdv2020
Baka	Baka	FanGenomeBiology2019		I1048_noUDG	Tanzania_Pemba_1400BP_noUDG	Tanzania 1.4k calBP	SkoglundCell2017
Bakola	Bakola	FanGenomeBiology2019		I0589_noUDG	Tanzania_Zanzibar_1300BP_noUDG	Tanzania 1.3k calBP	SkoglundCell2017
Bedzan	Bedzan	FanGenomeBiology2019		mota_noUDG.SG	Ethiopia_4500BP.SG	Ethiopia 4.5k calBP	LlorenteScience2015
Bulala	Bulala	FanGenomeBiology2019		I12381	Kenya_IA_Pastoral	Kenya Pastoral IA 1.5k calBP	PrendergastLipsonSawchukScience2019
Elmolo	Elmolo	FanGenomeBiology2019		I8892	Kenya_IA_Pastoral	Kenya Pastoral IA 950 calBP	PrendergastLipsonSawchukScience2019
Fulani	Fulani	FanGenomeBiology2019		KPL002	Kenya_Kakapel_LIA	Kenya Pastoral LIA 300 calBP	WangSciAdv2020
Hadza	Hadza	FanGenomeBiology2019		KPL003	Kenya_Kakapel_LIA	Kenya Pastoral LIA 900 calBP	WangSciAdv2020
Iraqw	Iraqw	FanGenomeBiology2019		I12533	Kenya_EarlyPastoralN	East African Pastoral - Kenya	PrendergastLipsonSawchukScience2019
Kaba	Kaba	FanGenomeBiology2019		I12534	Kenya_EarlyPastoralN	East African Pastoral - Kenya	PrendergastLipsonSawchukScience2019
Kikuyu	Kikuyu	FanGenomeBiology2019		HYR002	Kenya_HyraxHill_PastoralN	East African Pastoral - Kenya	WangSciAdv2020
Laka	Laka	FanGenomeBiology2019		LUK001	Kenya_LukenyaHill_PastoralN	East African Pastoral - Kenya	WangSciAdv2020
Mada	Mada	FanGenomeBiology2019		MOL001	Kenya_MoloCave_PastoralN	East African Pastoral - Kenya	WangSciAdv2020
Mursi	Mursi	FanGenomeBiology2019		MOL003	Kenya_MoloCave_PastoralN	East African Pastoral - Kenya	WangSciAdv2020
Ngumba	Ngumba	FanGenomeBiology2019		I12384	Kenya_PastoralN	East African Pastoral - Kenya	PrendergastLipsonSawchukScience2019
Ogiek	Ogiek	FanGenomeBiology2019		I8758	Kenya_PastoralN	East African Pastoral - Kenya	PrendergastLipsonSawchukScience2019
Rendille	Rendille	FanGenomeBiology2019		I8804	Kenya_PastoralN	East African Pastoral - Kenya	PrendergastLipsonSawchukScience2019
Sandawe	Sandawe	FanGenomeBiology2019		I8809	Kenya_PastoralN	East African Pastoral - Kenya	PrendergastLipsonSawchukScience2019
Sengwer	Sengwer	FanGenomeBiology2019		I8814	Kenya_PastoralN	East African Pastoral - Kenya	PrendergastLipsonSawchukScience2019
Tikar_South	Tikar_South	FanGenomeBiology2019		I8874	Kenya_PastoralN	East African Pastoral - Kenya	PrendergastLipsonSawchukScience2019
Afar.WGA.HO	Afar	LazaridisNature2014		I8918	Kenya_PastoralN	East African Pastoral - Kenya	PrendergastLipsonSawchukScience2019
Algerian.HO	Algerian	LazaridisNature2014		I8919	Kenya_PastoralN	East African Pastoral - Kenya	PrendergastLipsonSawchukScience2019
Armenian.HO	Armenian	LazaridisNature2014		I8759	Kenya_PastoralN	East African Pastoral - Kenya	PrendergastLipsonSawchukScience2019
Datog.HO	Datog	LazaridisNature2014		I8820	Kenya_PastoralN	East African Pastoral - Kenya	PrendergastLipsonSawchukScience2019
Egyptian.HO	Egyptian	LazaridisNature2014		I8830	Kenya_PastoralN	East African Pastoral - Kenya	PrendergastLipsonSawchukScience2019
Esan.HO	Esan	LazaridisNature2014		I8920	Kenya_PastoralN	East African Pastoral - Kenya	PrendergastLipsonSawchukScience2019
Gambian.HO	Gambian	LazaridisNature2014		I10719	Kenya_PastoralN_Elmenteitan	East African Pastoral - Kenya	PrendergastLipsonSawchukScience2019
Greek.HO	Greek	LazaridisNature2014		I12394	Kenya_PastoralN_Elmenteitan	East African Pastoral - Kenya	PrendergastLipsonSawchukScience2019
Iranian.HO	Iranian	LazaridisNature2014		I12398	Kenya_PastoralN_Elmenteitan	East African Pastoral - Kenya	PrendergastLipsonSawchukScience2019
Jordanian.HO	Jordanian	LazaridisNature2014		I8805	Kenya_PastoralN_Elmenteitan	East African Pastoral - Kenya	PrendergastLipsonSawchukScience2019
Khomani.HO	Khomani	LazaridisNature2014		I8922	Kenya_PastoralN_Elmenteitan	East African Pastoral - Kenya	PrendergastLipsonSawchukScience2019
Kikuyu.HO	Kikuyu	LazaridisNature2014		I3726_noUDG	Tanzania_Luxmanda_3000BP_noUDG	East African Pastoral - Tanzania	SkoglundCell2017
Lebanese.HO	Lebanese	LazaridisNature2014		I13972	Tanzania_PN	East African Pastoral - Tanzania	PrendergastLipsonSawchukScience2019
Luhya.HO	Luhya	LazaridisNature2014		I13977	Tanzania_PN	East African Pastoral - Tanzania	PrendergastLipsonSawchukScience2019
Luo.HO	Luo	LazaridisNature2014		I13978	Tanzania_PN	East African Pastoral - Tanzania	PrendergastLipsonSawchukScience2019
Masai.HO	Masai	LazaridisNature2014		I13979	Tanzania_PN	East African Pastoral - Tanzania	PrendergastLipsonSawchukScience2019
Mende.HO	Mende	LazaridisNature2014		I13980	Tanzania_PN	East African Pastoral - Tanzania	PrendergastLipsonSawchukScience2019
Saharawi.HO	Saharawi	LazaridisNature2014		I13981	Tanzania_PN	East African Pastoral - Tanzania	PrendergastLipsonSawchukScience2019
Saudi.HO	Saudi	LazaridisNature2014		I4421_noUDG	Malawi_Chencherere_LSA_5200BP_noUDG	Malawi LSA 5.2k calBP	LipsonSawchukNature2022 (higher coverage individual first published in SkoglundCell2017)
Sicilian.HO	Sicilian	LazaridisNature2014		I4422_noUDG	Malawi_Chencherere_LSA_5200BP_noUDG	Malawi LSA 5.2k calBP	LipsonSawchukNature2022 (higher coverage individual first published in SkoglundCell2017)
Somali.HO	Somali	LazaridisNature2014		I4427_noUDG	Malawi_Fingira_LSA_6000BP_noUDG	Malawi LSA 6k calBP	LipsonSawchukNature2022 (higher coverage individual first published in SkoglundCell2017)
Tunisian.HO	Tun_Tunis	LazaridisNature2014		I4468_noUDG	Malawi_Fingira_LSA_6000BP_noUDG	Malawi LSA 6k calBP	LipsonSawchukNature2022 (higher coverage individual first published in SkoglundCell2017)
Yemeni.HO	Yemeni	LazaridisNature2014		I19528	Malawi_Hora_LSA_15500BP	Malawi LSA 15.5k calBP	LipsonSawchukNature2022
Libyan.HO	Libyan	LazaridisNature2016		I19529	Malawi_Hora_LSA_15500BP	Malawi LSA 15.5k calBP	LipsonSawchukNature2022
Moroccan.HO	Moroccan	LazaridisNature2016		I2966_noUDG.SG	Malawi_Hora_LSA_8500BP.SG	Malawi LSA 8.5k calBP	SkoglundCell2017
BantuTswana.DG	BantuTswana	MallickNature2016 (shotgun data with SNP array data first published in LiScience2008 and JakobssonNature2008)		I2967_noUDG.SG	Malawi_Hora_LSA_8500BP.SG	Malawi LSA 8.5k calBP	SkoglundCell2017
Ju_hoan_North.DG	Ju_hoan_North	MallickNature2016 (shotgun data with SNP array data first published in LiScience2008 and JakobssonNature2008)		IAM.4_IAM.5_noUDG.WGC	Morocco_EN.SG	Morocco IAM EN 7.2k calBP	FregelPNAS2018 (merge.of.two.published.samplesfrom.this.paper.that.are.duplicates)
Dinka.DG	Dinka	MeyerScience2012		IAM.6_noUDG.WGC	Morocco_EN.SG	Morocco IAM EN 7.2k calBP	FregelPNAS2018
BantuKenya.HO	BantuKenya	PattersonGenetics2012		IAM.7_noUDG.WGC	Morocco_EN.SG	Morocco IAM EN 7.2k calBP	FregelPNAS2018
BantuSA.HO	BantuSA	PattersonGenetics2012		TAF009_noUDG	Morocco_Iberomaurusian	Morocco Taforalt Paleo 15k calBP	vandeLoosdrechtScience2018
BantuSA_Ovambo.HO	BantuSA_Ovambo	PattersonGenetics2012		TAF010_noUDG	Morocco_Iberomaurusian	Morocco Taforalt Paleo 15k calBP	vandeLoosdrechtScience2018
BedouinB.HO	BedouinB	PattersonGenetics2012		TAF011_noUDG	Morocco_Iberomaurusian	Morocco Taforalt Paleo 15k calBP	vandeLoosdrechtScience2018
Biaka.HO	Biaka	PattersonGenetics2012		TAF013_noUDG	Morocco_Iberomaurusian	Morocco Taforalt Paleo 15k calBP	vandeLoosdrechtScience2018
Druze.HO	Druze	PattersonGenetics2012		TAF014_noUDG	Morocco_Iberomaurusian	Morocco Taforalt Paleo 15k calBP	vandeLoosdrechtScience2018
Ju_hoan_North.HO	Ju_hoan_North	PattersonGenetics2012		TAF015_noUDG	Morocco_Iberomaurusian	Morocco Taforalt Paleo 15k calBP	vandeLoosdrechtScience2018
Mandenka.HO	Mandenka	PattersonGenetics2012		KEB.1_KEB.8_noUDG.WGC	Morocco_LN.SG	Morocco KEB LN 5.7k calBP	FregelPNAS2018 (merge.of.two.published.samplesfrom.this.paper.that.are.duplicates)
Mbuti.HO	Mbuti	PattersonGenetics2012		KEB.4_noUDG.WGC	Morocco_LN.SG	Morocco KEB LN 5.7k calBP	FregelPNAS2018
Mozabite.HO	Mozabite	PattersonGenetics2012		KEB.6_noUDG.WGC	Morocco_LN.SG	Morocco KEB LN 5.7k calBP	FregelPNAS2018
Palestinian.HO	Palestinian	PattersonGenetics2012		I0644	Israel_C	Levant ChL 6k calBP	HarneyMayNatureCommunications2018
Sardinian.HO	Sardinian	PattersonGenetics2012		I1152	Israel_C	Levant ChL 6k calBP	HarneyMayNatureCommunications2018
Yoruba.HO	Yoruba	PattersonGenetics2012		I1154	Israel_C	Levant ChL 6k calBP	HarneyMayNatureCommunications2018
YRI.HO	Yoruba	PattersonGenetics2012		I1160	Israel_C	Levant ChL 6k calBP	HarneyMayNatureCommunications2018
Damara	Damara	PickrellNatureCommunications2012		I1164	Israel_C	Levant ChL 6k calBP	HarneyMayNatureCommunications2018
Gana	Gana	PickrellNatureCommunications2012		I1165	Israel_C	Levant ChL 6k calBP	HarneyMayNatureCommunications2018
Gui	Gui	PickrellNatureCommunications2012		I1168	Israel_C	Levant ChL 6k calBP	HarneyMayNatureCommunications2018
Hadza1.HO	Hadza	PickrellNatureCommunications2012		I1169	Israel_C	Levant ChL 6k calBP	HarneyMayNatureCommunications2018
Kgalagadi	Kgalagadi	PickrellNatureCommunications2012		I1170	Israel_C	Levant ChL 6k calBP	HarneyMayNatureCommunications2018
Khwe	Khwe	PickrellNatureCommunications2012		I1171	Israel_C	Levant ChL 6k calBP	HarneyMayNatureCommunications2018
Nama	Nama	PickrellNatureCommunications2012		I1172	Israel_C	Levant ChL 6k calBP	HarneyMayNatureCommunications2018
Naro	Naro	PickrellNatureCommunications2012		I1178	Israel_C	Levant ChL 6k calBP	HarneyMayNatureCommunications2018
Shua	Shua	PickrellNatureCommunications2012		I1179	Israel_C	Levant ChL 6k calBP	HarneyMayNatureCommunications2018
Taa_East	Taa_East	PickrellNatureCommunications2012		I1182	Israel_C	Levant ChL 6k calBP	HarneyMayNatureCommunications2018
Taa_North	Taa_North	PickrellNatureCommunications2012		I1184	Israel_C	Levant ChL 6k calBP	HarneyMayNatureCommunications2018
Taa_West	Taa_West	PickrellNatureCommunications2012		I1187	Israel_C	Levant ChL 6k calBP	HarneyMayNatureCommunications2018
Tshwa	Tshwa	PickrellNatureCommunications2012		I1155	Israel_C	Levant ChL 6k calBP	HarneyMayNatureCommunications2018
Tswana	Tswana	PickrellNatureCommunications2012		I1177	Israel_C	Levant ChL 6k calBP	HarneyMayNatureCommunications2018
Wambo	Wambo	PickrellNatureCommunications2012		I1181	Israel_C	Levant ChL 6k calBP	HarneyMayNatureCommunications2018
Xuun	Xuun	PickrellNatureCommunications2012		I1072_enhanced_d	Israel_Natufian_d	Levant Natufian 12k calBP	LazaridisAlpaslanRoodenbergScience2022 (higher coverage of previously reported individual from LazaridisNature2016)
Malawi_Chewa.HO	Malawi_Chewa	SkoglundCell2017		I1072_d	Israel_Natufian_d	Levant Natufian 12k calBP	LazaridisNature2016
Malawi_Ngoni.HO	Malawi_Ngoni	SkoglundCell2017		I1685_d	Israel_Natufian_d	Levant Natufian 12k calBP	LazaridisAlpaslanRoodenbergScience2022 (higher coverage of previously reported individual from LazaridisNature2016)
Malawi_Tumbuka.HO	Malawi_Tumbuka	SkoglundCell2017		I1687_d	Israel_Natufian_d	Levant Natufian 12k calBP	LazaridisAlpaslanRoodenbergScience2022 (higher coverage of previously reported individual from LazaridisNature2016)
Malawi_Yao.HO	Malawi_Yao	SkoglundCell2017		I1415_enhanced	Jordan_PPNB	Levant Neolithic 10k calBP	LazaridisAlpaslanRoodenbergScience2022 (higher coverage of previously reported individual from LazaridisNature2016)
				I1701_enhanced	Jordan_PPNB	Levant Neolithic 10k calBP	LazaridisAlpaslanRoodenbergScience2022 (higher coverage of previously reported individual from LazaridisNature2016)
				I1707	Jordan_PPNB	Levant Neolithic 10k calBP	LazaridisNature2016
				I1709_enhanced	Jordan_PPNB	Levant Neolithic 10k calBP	LazaridisAlpaslanRoodenbergScience2022 (higher coverage of previously reported individual from LazaridisNature2016)
				I1710	Jordan_PPNB	Levant Neolithic 10k calBP	LazaridisNature2016
				I1415	Jordan_PPNB	Levant Neolithic 10k calBP	LazaridisNature2016
				I1701	Jordan_PPNB	Levant Neolithic 10k calBP	LazaridisNature2016
				I1414_enhanced	Jordan_PPNB	Levant Neolithic 10k calBP	LazaridisAlpaslanRoodenbergScience2022 (higher coverage of previously reported individual from LazaridisNature2016)
				I1700_enhanced	Jordan_PPNB	Levant Neolithic 10k calBP	LazaridisAlpaslanRoodenbergScience2022 (higher coverage of previously reported individual from LazaridisNature2016)
				I1414	Jordan_PPNB	Levant Neolithic 10k calBP	LazaridisNature2016
				I1700	Jordan_PPNB	Levant Neolithic 10k calBP	LazaridisNature2016
				TKH009_merged	TKH009_merged	Takarkori (TKH009) 6.4k calBP	This study
				TKH001_twist	TKH001_twist	Takarkori (TKH001) 6.9k calBP	This study
				KIN002	Congo_Kindoki_Protohistoric	Congo 230 calBP	WangSciAdv2020
				KIN004	Congo_Kindoki_Protohistoric	Congo 230 calBP	WangSciAdv2020
				NGO001	Congo_NgongoMbata_Protohistoric	Congo 220 calBP	WangSciAdv2020
				MUN001	Uganda_Munsa_LIA	Uganda 500 calBP	WangSciAdv2020
				skh001	Morocco_SKH	Morocco SKH MN 6.4k calBP	SimoesNature2023
				skh002	Morocco_SKH	Morocco SKH MN 6.4k calBP	SimoesNature2024
				skh003	Morocco_SKH	Morocco SKH MN 6.4k calBP	SimoesNature2025
				ktg001	Morocco_KTG	Morocco KTG EN 7.5k calBP	SimoesNature2026
				ktg004	Morocco_KTG	Morocco KTG EN 7.5k calBP	SimoesNature2027
				ktg005	Morocco_KTG	Morocco KTG EN 7.5k calBP	SimoesNature2028
				ktg006	Morocco_KTG	Morocco KTG EN 7.5k calBP	SimoesNature2029
				oub002	Morocco_OUB	Morocco OUB EpiPaleo 7.8k calBP	SimoesNature2030
				baa001.SG	South_Africa_1900BP.SG	South Africa 1.9k calBP	SchlebuschScience2017
				I9133_noUDG.SG	South_Africa_1900BP.SG	South Africa 1.9k calBP	SkoglundCell2017
				bab001.SG	South_Africa_2000BP.SG	South Africa 2k calBP	SchlebuschScience2017
				I9028.SG	South_Africa_2200BP.SG	South Africa 2k calBP	SkoglundCell2017

## Sheet: 3- PCA2 (Modern & ancient data)
Modern				Ancient
Group name (as in AADR V54.1/Original publication)	Group label in the study	Publication source		Indivudal ID (as in AADR V54.1/Original publication)	Group name (as in AADR V54.1/Original publication)	Indivdiual/Group label in the study	Publication source
Akan	Akan	D'AltanasioCellBiology2023		NQO002	Botswana_Nqoma_EIA_lc	Botswana 900 calBP	WangSciAdv2020
Fali	Fali	D'AltanasioCellBiology2023		TAU001	Botswana_Taukome_EIA	Botswana 1.1k calBP	WangSciAdv2020
FulaniA	FulaniA	D'AltanasioCellBiology2023		XAR001	Botswana_Xaro_EIA	Botswana 1.4k calcalBP	WangSciAdv2020
FulaniB	FulaniB	D'AltanasioCellBiology2023		XAR002	Botswana_Xaro_EIA	Botswana 1.4k calBP	WangSciAdv2020
Massa	Massa	D'AltanasioCellBiology2023		I10871	Cameroon_SMA	Cameroon 8k calBP	LipsonSawchukNature2022 (higher coverage of individual first published in LipsonNature2020)
Songhai	Songhai	D'AltanasioCellBiology2023		I10872	Cameroon_SMA	Cameroon 8k calBP	LipsonSawchukNature2022 (higher coverage of individual first published in LipsonNature2020)
Aari	Aari	FanGenomeBiology2019		I10873	Cameroon_SMA	Cameroon 3k calBP	LipsonSawchukNature2022 (higher coverage of individual first published in LipsonNature2020)
Agaw	Agaw	FanGenomeBiology2019		I10874	Cameroon_SMA	Cameroon 3k calBP	LipsonSawchukNature2022 (higher coverage of individual first published in LipsonNature2020)
Amhara	Amhara	FanGenomeBiology2019		NYA002	Kenya_Nyarindi_LSA_Kansyore	Kenya 3.5k calBP	WangSciAdv2020
Bulala	Bulala	FanGenomeBiology2019		NYA003	Kenya_Nyarindi_LSA_Kansyore	Kenya 3.5k calBP	WangSciAdv2020
Elmolo	Elmolo	FanGenomeBiology2019		I1048_noUDG	Tanzania_Pemba_1400BP_noUDG	Tanzania 1.4k calBP	SkoglundCell2017
Fulani	Fulani	FanGenomeBiology2019		I0589_noUDG	Tanzania_Zanzibar_1300BP_noUDG	Tanzania 1.3k calBP	SkoglundCell2017
Iraqw	Iraqw	FanGenomeBiology2019		mota_noUDG.SG	Ethiopia_4500BP.SG	Ethiopia 4.5k calBP	LlorenteScience2015
Kaba	Kaba	FanGenomeBiology2019		I12381	Kenya_IA_Pastoral	Kenya Pastoral IA 1.5k calBP	PrendergastLipsonSawchukScience2019
Kikuyu	Kikuyu	FanGenomeBiology2019		I8892	Kenya_IA_Pastoral	Kenya Pastoral IA 950 calBP	PrendergastLipsonSawchukScience2019
Laka	Laka	FanGenomeBiology2019		KPL003	Kenya_Kakapel_LIA	Kenya Pastoral LIA 900 calBP	WangSciAdv2020
Mada	Mada	FanGenomeBiology2019		I12533	Kenya_EarlyPastoralN	East African Pastoral - Kenya	PrendergastLipsonSawchukScience2019
Ogiek	Ogiek	FanGenomeBiology2019		I12534	Kenya_EarlyPastoralN	East African Pastoral - Kenya	PrendergastLipsonSawchukScience2019
Rendille	Rendille	FanGenomeBiology2019		HYR002	Kenya_HyraxHill_PastoralN	East African Pastoral - Kenya	WangSciAdv2020
Sandawe	Sandawe	FanGenomeBiology2019		LUK001	Kenya_LukenyaHill_PastoralN	East African Pastoral - Kenya	WangSciAdv2020
Sengwer	Sengwer	FanGenomeBiology2019		MOL001	Kenya_MoloCave_PastoralN	East African Pastoral - Kenya	WangSciAdv2020
Afar.WGA.HO	Afar	LazaridisNature2014		MOL003	Kenya_MoloCave_PastoralN	East African Pastoral - Kenya	WangSciAdv2020
Algerian.HO	Algerian	LazaridisNature2014		I12384	Kenya_PastoralN	East African Pastoral - Kenya	PrendergastLipsonSawchukScience2019
Armenian.HO	Armenian	LazaridisNature2014		I8758	Kenya_PastoralN	East African Pastoral - Kenya	PrendergastLipsonSawchukScience2019
Datog.HO	Datog	LazaridisNature2014		I8804	Kenya_PastoralN	East African Pastoral - Kenya	PrendergastLipsonSawchukScience2019
Egyptian.HO	Egyptian	LazaridisNature2014		I8809	Kenya_PastoralN	East African Pastoral - Kenya	PrendergastLipsonSawchukScience2019
Esan.HO	Esan	LazaridisNature2014		I8814	Kenya_PastoralN	East African Pastoral - Kenya	PrendergastLipsonSawchukScience2019
Gambian.HO	Gambian	LazaridisNature2014		I8874	Kenya_PastoralN	East African Pastoral - Kenya	PrendergastLipsonSawchukScience2019
Greek.HO	Greek	LazaridisNature2014		I8918	Kenya_PastoralN	East African Pastoral - Kenya	PrendergastLipsonSawchukScience2019
Iranian.HO	Iranian	LazaridisNature2014		I8919	Kenya_PastoralN	East African Pastoral - Kenya	PrendergastLipsonSawchukScience2019
Jordanian.HO	Jordanian	LazaridisNature2014		I8759	Kenya_PastoralN	East African Pastoral - Kenya	PrendergastLipsonSawchukScience2019
Kikuyu.HO	Kikuyu	LazaridisNature2014		I8820	Kenya_PastoralN	East African Pastoral - Kenya	PrendergastLipsonSawchukScience2019
Lebanese.HO	Lebanese	LazaridisNature2014		I8830	Kenya_PastoralN	East African Pastoral - Kenya	PrendergastLipsonSawchukScience2019
Luhya.HO	Luhya	LazaridisNature2014		I8920	Kenya_PastoralN	East African Pastoral - Kenya	PrendergastLipsonSawchukScience2019
Luo.HO	Luo	LazaridisNature2014		I10719	Kenya_PastoralN_Elmenteitan	East African Pastoral - Kenya	PrendergastLipsonSawchukScience2019
Masai.HO	Masai	LazaridisNature2014		I12394	Kenya_PastoralN_Elmenteitan	East African Pastoral - Kenya	PrendergastLipsonSawchukScience2019
Mende.HO	Mende	LazaridisNature2014		I12398	Kenya_PastoralN_Elmenteitan	East African Pastoral - Kenya	PrendergastLipsonSawchukScience2019
Saharawi.HO	Saharawi	LazaridisNature2014		I8805	Kenya_PastoralN_Elmenteitan	East African Pastoral - Kenya	PrendergastLipsonSawchukScience2019
Saudi.HO	Saudi	LazaridisNature2014		I8922	Kenya_PastoralN_Elmenteitan	East African Pastoral - Kenya	PrendergastLipsonSawchukScience2019
Sicilian.HO	Sicilian	LazaridisNature2014		I3726_noUDG	Tanzania_Luxmanda_3000BP_noUDG	East African Pastoral - Tanzania	SkoglundCell2017
Somali.HO	Somali	LazaridisNature2014		I13972	Tanzania_PN	East African Pastoral - Tanzania	PrendergastLipsonSawchukScience2019
Tunisian.HO	Tun_Tunis	LazaridisNature2014		I13977	Tanzania_PN	East African Pastoral - Tanzania	PrendergastLipsonSawchukScience2019
Yemeni.HO	Yemeni	LazaridisNature2014		I13978	Tanzania_PN	East African Pastoral - Tanzania	PrendergastLipsonSawchukScience2019
Libyan.HO	Libyan	LazaridisNature2016		I13979	Tanzania_PN	East African Pastoral - Tanzania	PrendergastLipsonSawchukScience2019
Moroccan.HO	Moroccan	LazaridisNature2016		I13980	Tanzania_PN	East African Pastoral - Tanzania	PrendergastLipsonSawchukScience2019
Dinka.DG	Dinka	MeyerScience2012		I13981	Tanzania_PN	East African Pastoral - Tanzania	PrendergastLipsonSawchukScience2019
BantuKenya.HO	BantuKenya	PattersonGenetics2012		I4421_noUDG	Malawi_Chencherere_LSA_5200BP_noUDG	Malawi LSA 5.2k calBP	LipsonSawchukNature2022 (higher coverage individual first published in SkoglundCell2017)
BedouinB.HO	BedouinB	PattersonGenetics2012		I4422_noUDG	Malawi_Chencherere_LSA_5200BP_noUDG	Malawi LSA 5.2k calBP	LipsonSawchukNature2022 (higher coverage individual first published in SkoglundCell2017)
Druze.HO	Druze	PattersonGenetics2012		I4427_noUDG	Malawi_Fingira_LSA_6000BP_noUDG	Malawi LSA 6k calBP	LipsonSawchukNature2022 (higher coverage individual first published in SkoglundCell2017)
Mandenka.HO	Mandenka	PattersonGenetics2012		I4468_noUDG	Malawi_Fingira_LSA_6000BP_noUDG	Malawi LSA 6k calBP	LipsonSawchukNature2022 (higher coverage individual first published in SkoglundCell2017)
Mozabite.HO	Mozabite	PattersonGenetics2012		I19528	Malawi_Hora_LSA_15500BP	Malawi LSA 15.5k calBP	LipsonSawchukNature2022
Palestinian.HO	Palestinian	PattersonGenetics2012		I19529	Malawi_Hora_LSA_15500BP	Malawi LSA 15.5k calBP	LipsonSawchukNature2022
Sardinian.HO	Sardinian	PattersonGenetics2012		I2966_noUDG.SG	Malawi_Hora_LSA_8500BP.SG	Malawi LSA 8.5k calBP	SkoglundCell2017
Yoruba.HO	Yoruba	PattersonGenetics2012		I2967_noUDG.SG	Malawi_Hora_LSA_8500BP.SG	Malawi LSA 8.5k calBP	SkoglundCell2017
YRI.HO	Yoruba	PattersonGenetics2012		IAM.4_IAM.5_noUDG.WGC	Morocco_EN.SG	Morocco IAM EN 7.2k calBP	FregelPNAS2018 (merge.of.two.published.samplesfrom.this.paper.that.are.duplicates)
				IAM.6_noUDG.WGC	Morocco_EN.SG	Morocco IAM EN 7.2k calBP	FregelPNAS2018
				IAM.7_noUDG.WGC	Morocco_EN.SG	Morocco IAM EN 7.2k calBP	FregelPNAS2018
				TAF009_noUDG	Morocco_Iberomaurusian	Morocco Taforalt Paleo 15k calBP	vandeLoosdrechtScience2018
				TAF010_noUDG	Morocco_Iberomaurusian	Morocco Taforalt Paleo 15k calBP	vandeLoosdrechtScience2018
				TAF011_noUDG	Morocco_Iberomaurusian	Morocco Taforalt Paleo 15k calBP	vandeLoosdrechtScience2018
				TAF013_noUDG	Morocco_Iberomaurusian	Morocco Taforalt Paleo 15k calBP	vandeLoosdrechtScience2018
				TAF014_noUDG	Morocco_Iberomaurusian	Morocco Taforalt Paleo 15k calBP	vandeLoosdrechtScience2018
				TAF015_noUDG	Morocco_Iberomaurusian	Morocco Taforalt Paleo 15k calBP	vandeLoosdrechtScience2018
				KEB.1_KEB.8_noUDG.WGC	Morocco_LN.SG	Morocco KEB LN 5.7k calBP	FregelPNAS2018 (merge.of.two.published.samplesfrom.this.paper.that.are.duplicates)
				KEB.4_noUDG.WGC	Morocco_LN.SG	Morocco KEB LN 5.7k calBP	FregelPNAS2018
				KEB.6_noUDG.WGC	Morocco_LN.SG	Morocco KEB LN 5.7k calBP	FregelPNAS2018
				I0644	Israel_C	Levant ChL 6k calBP	HarneyMayNatureCommunications2018
				I1152	Israel_C	Levant ChL 6k calBP	HarneyMayNatureCommunications2018
				I1154	Israel_C	Levant ChL 6k calBP	HarneyMayNatureCommunications2018
				I1160	Israel_C	Levant ChL 6k calBP	HarneyMayNatureCommunications2018
				I1164	Israel_C	Levant ChL 6k calBP	HarneyMayNatureCommunications2018
				I1165	Israel_C	Levant ChL 6k calBP	HarneyMayNatureCommunications2018
				I1168	Israel_C	Levant ChL 6k calBP	HarneyMayNatureCommunications2018
				I1169	Israel_C	Levant ChL 6k calBP	HarneyMayNatureCommunications2018
				I1170	Israel_C	Levant ChL 6k calBP	HarneyMayNatureCommunications2018
				I1171	Israel_C	Levant ChL 6k calBP	HarneyMayNatureCommunications2018
				I1172	Israel_C	Levant ChL 6k calBP	HarneyMayNatureCommunications2018
				I1178	Israel_C	Levant ChL 6k calBP	HarneyMayNatureCommunications2018
				I1179	Israel_C	Levant ChL 6k calBP	HarneyMayNatureCommunications2018
				I1182	Israel_C	Levant ChL 6k calBP	HarneyMayNatureCommunications2018
				I1184	Israel_C	Levant ChL 6k calBP	HarneyMayNatureCommunications2018
				I1187	Israel_C	Levant ChL 6k calBP	HarneyMayNatureCommunications2018
				I1155	Israel_C	Levant ChL 6k calBP	HarneyMayNatureCommunications2018
				I1177	Israel_C	Levant ChL 6k calBP	HarneyMayNatureCommunications2018
				I1181	Israel_C	Levant ChL 6k calBP	HarneyMayNatureCommunications2018
				I1072_enhanced_d	Israel_Natufian_d	Levant Natufian 12k calBP	LazaridisAlpaslanRoodenbergScience2022 (higher coverage of previously reported individual from LazaridisNature2016)
				I1072_d	Israel_Natufian_d	Levant Natufian 12k calBP	LazaridisNature2016
				I1685_d	Israel_Natufian_d	Levant Natufian 12k calBP	LazaridisAlpaslanRoodenbergScience2022 (higher coverage of previously reported individual from LazaridisNature2016)
				I1687_d	Israel_Natufian_d	Levant Natufian 12k calBP	LazaridisAlpaslanRoodenbergScience2022 (higher coverage of previously reported individual from LazaridisNature2016)
				I1415_enhanced	Jordan_PPNB	Levant Neolithic 10k calBP	LazaridisAlpaslanRoodenbergScience2022 (higher coverage of previously reported individual from LazaridisNature2016)
				I1701_enhanced	Jordan_PPNB	Levant Neolithic 10k calBP	LazaridisAlpaslanRoodenbergScience2022 (higher coverage of previously reported individual from LazaridisNature2016)
				I1707	Jordan_PPNB	Levant Neolithic 10k calBP	LazaridisNature2016
				I1709_enhanced	Jordan_PPNB	Levant Neolithic 10k calBP	LazaridisAlpaslanRoodenbergScience2022 (higher coverage of previously reported individual from LazaridisNature2016)
				I1710	Jordan_PPNB	Levant Neolithic 10k calBP	LazaridisNature2016
				I1415	Jordan_PPNB	Levant Neolithic 10k calBP	LazaridisNature2016
				I1701	Jordan_PPNB	Levant Neolithic 10k calBP	LazaridisNature2016
				I1414_enhanced	Jordan_PPNB	Levant Neolithic 10k calBP	LazaridisAlpaslanRoodenbergScience2022 (higher coverage of previously reported individual from LazaridisNature2016)
				I1700_enhanced	Jordan_PPNB	Levant Neolithic 10k calBP	LazaridisAlpaslanRoodenbergScience2022 (higher coverage of previously reported individual from LazaridisNature2016)
				I1414	Jordan_PPNB	Levant Neolithic 10k calBP	LazaridisNature2016
				I1700	Jordan_PPNB	Levant Neolithic 10k calBP	LazaridisNature2016
				TKH009_merged	TKH009_merged	Takarkori (TKH009) 6.4k calBP	This study
				TKH001_twist	TKH001_twist	Takarkori (TKH001) 6.9k calBP	This study
				KIN002	Congo_Kindoki_Protohistoric	Congo 230 calBP	WangSciAdv2020
				KIN004	Congo_Kindoki_Protohistoric	Congo 230 calBP	WangSciAdv2020
				NGO001	Congo_NgongoMbata_Protohistoric	Congo 220 calBP	WangSciAdv2020
				MUN001	Uganda_Munsa_LIA	Uganda 500 calBP	WangSciAdv2020
				skh001	Morocco_SKH	Morocco SKH MN 6.4k calBP	SimoesNature2023
				skh002	Morocco_SKH	Morocco SKH MN 6.4k calBP	SimoesNature2024
				skh003	Morocco_SKH	Morocco SKH MN 6.4k calBP	SimoesNature2025
				ktg001	Morocco_KTG	Morocco KTG EN 7.5k calBP	SimoesNature2026
				ktg004	Morocco_KTG	Morocco KTG EN 7.5k calBP	SimoesNature2027
				ktg005	Morocco_KTG	Morocco KTG EN 7.5k calBP	SimoesNature2028
				ktg006	Morocco_KTG	Morocco KTG EN 7.5k calBP	SimoesNature2029
				oub002	Morocco_OUB	Morocco OUB EpiPaleo 7.8k calBP	SimoesNature2030

## Sheet: 4- F4 Statistics I
f4(Chimp, X; Takarkori, Taforalt)											f4(Chimp, Takarkori; X, Taforalt)
Pop1/W	Pop2/X	Pop3/Y	Pop4/Z	f4	SE	Zscore	BABA	ABBA	nsnps		Pop1/W	Pop2/X	Pop3/Y	Pop4/Z	f4	SE	Zscore	BABA	ABBA	nsnps
Chimp.REF	Morocco OUB EpiPaleo 7.8k calBP	Takarkori_group	Morocco_Iberomaurusian	0.03443	0.000733	46.998	58428	32076	765362		Chimp.REF	Takarkori_group	Khomani San	Morocco_Iberomaurusian	0.035276	0.000661	53.34	31544	16989	412585
Chimp.REF	Morocco IAM EN 7.2k calBP	Takarkori_group	Morocco_Iberomaurusian	0.033544	0.000746	44.952	29039	16119	385180		Chimp.REF	Takarkori_group	Ju hoan North	Morocco_Iberomaurusian	0.03474	0.000624	55.646	31798	17286	417737
Chimp.REF	Morocco KEB LN 5.7k calBP	Takarkori_group	Morocco_Iberomaurusian	0.019037	0.000756	25.182	13917	10013	205094		Chimp.REF	Takarkori_group	Malawi LSA 6k calBP	Morocco_Iberomaurusian	0.030192	0.00087	34.707	11447	6608	160253
Chimp.REF	Morocco KTG EN 7.5k calBP	Takarkori_group	Morocco_Iberomaurusian	0.018823	0.000522	36.075	50760	36353	765419		Chimp.REF	Takarkori_group	Malawi LSA 5.2k calBP	Morocco_Iberomaurusian	0.030113	0.000714	42.18	27598	16113	381378
Chimp.REF	Morocco SKH MN 6.4k calBP	Takarkori_group	Morocco_Iberomaurusian	0.01859	0.000571	32.565	50279	36062	764771		Chimp.REF	Takarkori_group	Mbuti	Morocco_Iberomaurusian	0.029836	0.000609	49.028	30460	17996	417741
Chimp.REF	Levant N 10k calBP	Takarkori_group	Morocco_Iberomaurusian	0.017887	0.000608	29.437	21923	15887	337489		Chimp.REF	Takarkori_group	Malawi Chencherere LSA 5.2k calBP	Morocco_Iberomaurusian	0.029654	0.001035	28.663	7187	4199	100752
Chimp.REF	Levant Natufian 12k calBP	Takarkori_group	Morocco_Iberomaurusian	0.017495	0.000987	17.724	6720	4893	104428		Chimp.REF	Takarkori_group	Malawi LSA 15.5k calBP	Morocco_Iberomaurusian	0.028988	0.001216	23.833	5276	3133	73933
Chimp.REF	Egypt ThirdIntermediatePeriod	Takarkori_group	Morocco_Iberomaurusian	0.017184	0.000614	28.002	25403	18717	389090		Chimp.REF	Takarkori_group	Malawi LSA 8.5k calBP	Morocco_Iberomaurusian	0.028781	0.001158	24.863	5671	3371	79904
Chimp.REF	Levant ChL 6k calBP	Takarkori_group	Morocco_Iberomaurusian	0.017128	0.00048	35.715	47260	34803	727232		Chimp.REF	Takarkori_group	Biaka	Morocco_Iberomaurusian	0.027143	0.000574	47.279	29616	18277	417742
Chimp.REF	Germany EN LBK	Takarkori_group	Morocco_Iberomaurusian	0.016957	0.000484	35.052	49594	36652	763222		Chimp.REF	Takarkori_group	Cameroon 8k calBP	Morocco_Iberomaurusian	0.027046	0.000607	44.522	29334	18063	416748
Chimp.REF	Spain ChL	Takarkori_group	Morocco_Iberomaurusian	0.016933	0.000476	35.575	49384	36540	758551		Chimp.REF	Takarkori_group	Tanzania 1.3k calBP	Morocco_Iberomaurusian	0.02497	0.000763	32.735	19899	12605	292123
Chimp.REF	Italy Meso	Takarkori_group	Morocco_Iberomaurusian	0.016686	0.000568	29.397	49233	36531	761286		Chimp.REF	Takarkori_group	BantuTswana	Morocco_Iberomaurusian	0.022927	0.000617	37.136	28061	18602	412593
Chimp.REF	Turkey Epipaleolithic	Takarkori_group	Morocco_Iberomaurusian	0.016471	0.000585	28.147	37672	28046	584451		Chimp.REF	Takarkori_group	Botswana Xaro 14.k calBP	Morocco_Iberomaurusian	0.022674	0.000659	34.396	25268	16741	376092
Chimp.REF	Saharawi	Takarkori_group	Morocco_Iberomaurusian	0.016312	0.000503	32.461	47721	35483	750229		Chimp.REF	Takarkori_group	Tanzania Pemba 1.4k calBP	Morocco_Iberomaurusian	0.022419	0.001245	18.013	4106	2702	62620
Chimp.REF	Druze	Takarkori_group	Morocco_Iberomaurusian	0.015429	0.000457	33.781	48819	37013	765189		Chimp.REF	Takarkori_group	BantuSA	Morocco_Iberomaurusian	0.022306	0.000581	38.406	28163	18900	415294
Chimp.REF	BedouinB	Takarkori_group	Morocco_Iberomaurusian	0.015371	0.000457	33.608	48683	36921	765188		Chimp.REF	Takarkori_group	Kenya Nyarindi 3.5k calBP	Morocco_Iberomaurusian	0.022116	0.001281	17.268	3523	2335	53724
Chimp.REF	Italy ChL	Takarkori_group	Morocco_Iberomaurusian	0.015313	0.000658	23.263	24468	18586	384137		Chimp.REF	Takarkori_group	Kenya LSA	Morocco_Iberomaurusian	0.02127	0.000728	29.214	17522	11792	269372
Chimp.REF	Iran SehGabi ChL	Takarkori_group	Morocco_Iberomaurusian	0.015233	0.000485	31.39	44930	34182	705576		Chimp.REF	Takarkori_group	Ethiopia 4.5k calBP (Mota)	Morocco_Iberomaurusian	0.020875	0.000644	32.419	27334	18612	417790
Chimp.REF	Mozabite	Takarkori_group	Morocco_Iberomaurusian	0.015224	0.000444	34.318	48276	36627	765193		Chimp.REF	Takarkori_group	Congo NgongoMbata 220 calBP	Morocco_Iberomaurusian	0.020375	0.00098	20.782	8140	5597	124816
Chimp.REF	Samaritan	Takarkori_group	Morocco_Iberomaurusian	0.015112	0.000567	26.634	47479	36200	746307		Chimp.REF	Takarkori_group	BantuSA Herero	Morocco_Iberomaurusian	0.02001	0.000644	31.072	27466	19158	415239
Chimp.REF	Jordanian	Takarkori_group	Morocco_Iberomaurusian	0.015085	0.000484	31.183	47448	36130	750268		Chimp.REF	Takarkori_group	Fali	Morocco_Iberomaurusian	0.019901	0.000803	24.796	26473	19295	360690
Chimp.REF	Palestinian	Takarkori_group	Morocco_Iberomaurusian	0.014938	0.000444	33.651	48432	37002	765190		Chimp.REF	Takarkori_group	BantuHerero	Morocco_Iberomaurusian	0.019832	0.000642	30.907	27137	18955	412580
Chimp.REF	BedouinA	Takarkori_group	Morocco_Iberomaurusian	0.014664	0.000435	33.693	48042	36889	760597		Chimp.REF	Takarkori_group	Mende	Morocco_Iberomaurusian	0.019309	0.000603	32.044	26935	18969	412595
Chimp.REF	Iran GanjDareh N 9k calBP	Takarkori_group	Morocco_Iberomaurusian	0.013656	0.000488	27.986	45326	35410	726187		Chimp.REF	Takarkori_group	LWK	Morocco_Iberomaurusian	0.019242	0.000701	27.451	20868	14982	305888
Chimp.REF	Romania Oase1	Takarkori_group	Morocco_Iberomaurusian	0.013257	0.00065	20.384	16476	12844	273954		Chimp.REF	Takarkori_group	Lemande	Morocco_Iberomaurusian	0.018992	0.000609	31.211	26847	19010	412603
Chimp.REF	Russia Ust'Ishim	Takarkori_group	Morocco_Iberomaurusian	0.013176	0.00056	23.539	46794	36709	765382		Chimp.REF	Takarkori_group	Uganda Munsa 500calBP	Morocco_Iberomaurusian	0.018901	0.000913	20.703	9139	6431	143273
Chimp.REF	Zlatykun	Takarkori_group	Morocco_Iberomaurusian	0.012741	0.000538	23.686	44904	35434	743273		Chimp.REF	Takarkori_group	FulaniB	Morocco_Iberomaurusian	0.018863	0.000617	30.579	26060	19257	360690
Chimp.REF	Kenya EarlyPastoral N	Takarkori_group	Morocco_Iberomaurusian	0.010559	0.000494	21.368	31930	26153	547101		Chimp.REF	Takarkori_group	Massa	Morocco_Iberomaurusian	0.018803	0.000714	26.328	26326	19544	360690
Chimp.REF	Sudan Medieval	Takarkori_group	Morocco_Iberomaurusian	0.010417	0.000395	26.387	43918	36180	742801		Chimp.REF	Takarkori_group	Kongo	Morocco_Iberomaurusian	0.01868	0.000656	28.485	26747	19057	411648
Chimp.REF	Kenya LukenyaHill Pastoral N	Takarkori_group	Morocco_Iberomaurusian	0.009329	0.000613	15.223	19179	16021	338499		Chimp.REF	Takarkori_group	Songhai	Morocco_Iberomaurusian	0.018568	0.000684	27.156	26038	19340	360690
Chimp.REF	Tanzania PN	Takarkori_group	Morocco_Iberomaurusian	0.008815	0.000419	21.061	37542	31714	661038		Chimp.REF	Takarkori_group	Igbo	Morocco_Iberomaurusian	0.018563	0.000624	29.748	26835	19177	412597
Chimp.REF	Kenya Pastoral N	Takarkori_group	Morocco_Iberomaurusian	0.008736	0.000372	23.479	42423	35929	743291		Chimp.REF	Takarkori_group	Congo Kindoki 230 calBP	Morocco_Iberomaurusian	0.018555	0.000736	25.218	17481	12448	271293
Chimp.REF	Kenya Pastoral N Elmenteitan	Takarkori_group	Morocco_Iberomaurusian	0.008465	0.000408	20.753	39260	33419	690017		Chimp.REF	Takarkori_group	Yoruba	Morocco_Iberomaurusian	0.01802	0.000554	32.537	26990	19462	417743
Chimp.REF	Kenya HyraxHill PastoralN	Takarkori_group	Morocco_Iberomaurusian	0.008315	0.000626	13.274	19877	16964	350269		Chimp.REF	Takarkori_group	BantuKenya	Morocco_Iberomaurusian	0.017937	0.000564	31.784	26904	19411	417732
Chimp.REF	Tanzania Luxmanda 3k calBP	Takarkori_group	Morocco_Iberomaurusian	0.0082	0.000529	15.493	33132	28308	588377		Chimp.REF	Takarkori_group	Luhya	Morocco_Iberomaurusian	0.017803	0.0006	29.659	26587	19241	412604
Chimp.REF	Kenya MoloCave Pastoral N	Takarkori_group	Morocco_Iberomaurusian	0.007819	0.000522	14.991	32908	28260	594547		Chimp.REF	Takarkori_group	Esan	Morocco_Iberomaurusian	0.017675	0.000595	29.709	26530	19238	412578
Chimp.REF	Somali	Takarkori_group	Morocco_Iberomaurusian	0.007063	0.000502	14.08	41797	36509	748768		Chimp.REF	Takarkori_group	Luo	Morocco_Iberomaurusian	0.017621	0.000605	29.125	26446	19175	412598
Chimp.REF	FulaniA	Takarkori_group	Morocco_Iberomaurusian	0.006436	0.000371	17.328	41094	36636	692542		Chimp.REF	Takarkori_group	Mandenka	Morocco_Iberomaurusian	0.017432	0.000549	31.758	26707	19424	417796
Chimp.REF	Kenya Pastoral IA 1.5k calBP	Takarkori_group	Morocco_Iberomaurusian	0.004992	0.000532	9.379	24328	22066	453071		Chimp.REF	Takarkori_group	Kenya Pastoral LIA 300 calBP	Morocco_Iberomaurusian	0.017124	0.00074	23.14	16902	12312	268053
Chimp.REF	Kenya LSA	Takarkori_group	Morocco_Iberomaurusian	0.004097	0.00048	8.534	24548	22545	488752		Chimp.REF	Takarkori_group	Kenya Pastoral LIA 900 calBP	Morocco_Iberomaurusian	0.017124	0.00074	23.14	16902	12312	268053
Chimp.REF	Tanzania Pemba 1.4k calBP	Takarkori_group	Morocco_Iberomaurusian	0.00397	0.000805	4.931	5646	5193	113917		Chimp.REF	Takarkori_group	FulaniA	Morocco_Iberomaurusian	0.015876	0.000543	29.243	24680	18953	360690
Chimp.REF	Masai	Takarkori_group	Morocco_Iberomaurusian	0.003941	0.000398	9.9	39550	36594	750222		Chimp.REF	Takarkori_group	Romania Oase1	Morocco_Iberomaurusian	0.015502	0.000858	18.075	9635	7138	161035
Chimp.REF	Ethiopia 4.5k calBP (Mota)	Takarkori_group	Morocco_Iberomaurusian	0.003198	0.000411	7.786	38223	35776	765384		Chimp.REF	Takarkori_group	Dinka	Morocco_Iberomaurusian	0.014584	0.000572	25.481	25907	19814	417795
Chimp.REF	Tanzania 1.3k calBP	Takarkori_group	Morocco_Iberomaurusian	0.002759	0.000465	5.934	24788	23361	516967		Chimp.REF	Takarkori_group	Masai	Morocco_Iberomaurusian	0.014272	0.000555	25.721	24997	19109	412610
Chimp.REF	Malawi LSA 6k calBP	Takarkori_group	Morocco_Iberomaurusian	0.002455	0.000533	4.603	13349	12636	290327		Chimp.REF	Takarkori_group	Kenya MoloCave Pastoral N	Morocco_Iberomaurusian	0.014132	0.000692	20.41	19522	14834	331713
Chimp.REF	Malawi LSA 8.5k calBP	Takarkori_group	Morocco_Iberomaurusian	0.001995	0.000736	2.709	6381	6104	138933		Chimp.REF	Takarkori_group	Tanzania Luxmanda 3k calBP	Morocco_Iberomaurusian	0.013404	0.000687	19.498	19054	14704	324545
Chimp.REF	Kenya Nyarindi 3.5k calBP	Takarkori_group	Morocco_Iberomaurusian	0.001884	0.000881	2.139	4625	4443	97037		Chimp.REF	Takarkori_group	Zlatykun	Morocco_Iberomaurusian	0.0134	0.000646	20.754	23760	18304	407179
Chimp.REF	Malawi Chencherere LSA 5.2k calBP	Takarkori_group	Morocco_Iberomaurusian	0.001724	0.000643	2.683	8334	8019	182251		Chimp.REF	Takarkori_group	Kenya LukenyaHill Pastoral N	Morocco_Iberomaurusian	0.013316	0.000794	16.775	10884	8371	188709
Chimp.REF	Malawi LSA 15.5k calBP	Takarkori_group	Morocco_Iberomaurusian	0.001621	0.000733	2.212	6262	6041	136519		Chimp.REF	Takarkori_group	Kenya Pastoral IA 1.5k calBP	Morocco_Iberomaurusian	0.013049	0.000754	17.313	15228	11879	256674
Chimp.REF	FulaniB	Takarkori_group	Morocco_Iberomaurusian	0.001291	0.000341	3.788	37994	37100	692542		Chimp.REF	Takarkori_group	Russia Ust'Ishim	Morocco_Iberomaurusian	0.012518	0.000666	18.786	23993	18763	417791
Chimp.REF	Botswana Taukome 1.1k calBP	Takarkori_group	Morocco_Iberomaurusian	0.001252	0.001114	1.123	2594	2527	54080		Chimp.REF	Takarkori_group	Kenya HyraxHill PastoralN	Morocco_Iberomaurusian	0.012343	0.000787	15.68	11106	8736	192000
Chimp.REF	Malawi LSA 5.2k calBP	Takarkori_group	Morocco_Iberomaurusian	0.001223	0.000406	3.013	31118	30277	687872		Chimp.REF	Takarkori_group	Kenya Pastoral N	Morocco_Iberomaurusian	0.012261	0.000494	24.828	23634	18624	408679
Chimp.REF	Ju hoan North	Takarkori_group	Morocco_Iberomaurusian	0.001199	0.000277	4.331	33322	32405	765163		Chimp.REF	Takarkori_group	Tanzania PN	Morocco_Iberomaurusian	0.012144	0.000529	22.94	21250	16751	370437
Chimp.REF	Botswana Xaro 14.k calBP	Takarkori_group	Morocco_Iberomaurusian	0.001063	0.000387	2.744	31945	31234	669681		Chimp.REF	Takarkori_group	Kenya Pastoral N Elmenteitan	Morocco_Iberomaurusian	0.011825	0.000545	21.686	22118	17573	384290
Chimp.REF	Khomani San	Takarkori_group	Morocco_Iberomaurusian	0.001021	0.000311	3.279	32319	31553	750147		Chimp.REF	Takarkori_group	Kenya EarlyPastoral N	Morocco_Iberomaurusian	0.011792	0.000638	18.495	17013	13482	299404
Chimp.REF	Songhai	Takarkori_group	Morocco_Iberomaurusian	0.000849	0.0004	2.123	37826	37238	692542		Chimp.REF	Takarkori_group	Somali	Morocco_Iberomaurusian	0.011678	0.000627	18.619	23804	18993	411889
Chimp.REF	Cameroon 8k calBP	Takarkori_group	Morocco_Iberomaurusian	0.000665	0.000325	2.045	35280	34773	762068		Chimp.REF	Takarkori_group	Iran GanjDareh N 9k calBP	Morocco_Iberomaurusian	0.010052	0.000523	19.22	22261	18240	400053
Chimp.REF	Congo NgongoMbata 220 calBP	Takarkori_group	Morocco_Iberomaurusian	8.6e-05	0.000608	0.142	10805	10786	226432		Chimp.REF	Takarkori_group	Sudan Medieval	Morocco_Iberomaurusian	0.009914	0.000458	21.636	22727	18678	408368
Chimp.REF	LWK	Takarkori_group	Morocco_Iberomaurusian	-2.1e-05	0.000364	-0.058	29061	29074	576580		Chimp.REF	Takarkori_group	Levant N 10k calBP	Morocco_Iberomaurusian	0.009523	0.000635	14.986	9882	8108	186254
Chimp.REF	BantuTswana	Takarkori_group	Morocco_Iberomaurusian	-0.000133	0.000331	-0.401	35158	35257	750202		Chimp.REF	Takarkori_group	Italy Meso	Morocco_Iberomaurusian	0.009516	0.000567	16.791	22687	18722	416609
Chimp.REF	Mandenka	Takarkori_group	Morocco_Iberomaurusian	-0.000136	0.000302	-0.452	37337	37441	765427		Chimp.REF	Takarkori_group	Iran SehGabi ChL	Morocco_Iberomaurusian	0.009413	0.000502	18.761	21262	17601	388915
Chimp.REF	Luo	Takarkori_group	Morocco_Iberomaurusian	-0.00015	0.000355	-0.423	36444	36557	750192		Chimp.REF	Takarkori_group	BedouinA	Morocco_Iberomaurusian	0.009058	0.000438	20.678	22667	18906	415304
Chimp.REF	Uganda Munsa 500calBP	Takarkori_group	Morocco_Iberomaurusian	-0.000209	0.00059	-0.353	12256	12309	256846		Chimp.REF	Takarkori_group	Jordanian	Morocco_Iberomaurusian	0.009048	0.000465	19.46	22404	18671	412621
Chimp.REF	BantuKenya	Takarkori_group	Morocco_Iberomaurusian	-0.000259	0.000311	-0.831	37136	37334	765154		Chimp.REF	Takarkori_group	Germany EN LBK	Morocco_Iberomaurusian	0.008974	0.000446	20.137	22470	18723	417574
Chimp.REF	Luhya	Takarkori_group	Morocco_Iberomaurusian	-0.000277	0.000367	-0.753	36455	36662	750205		Chimp.REF	Takarkori_group	Palestinian	Morocco_Iberomaurusian	0.008804	0.000432	20.401	22635	18957	417741
Chimp.REF	Kenya Pastoral LIA 300 calBP	Takarkori_group	Morocco_Iberomaurusian	-0.000288	0.000497	-0.58	23782	23923	488077		Chimp.REF	Takarkori_group	Spain ChL	Morocco_Iberomaurusian	0.008797	0.000455	19.326	22339	18682	415650
Chimp.REF	Kenya Pastoral LIA 900 calBP	Takarkori_group	Morocco_Iberomaurusian	-0.000288	0.000497	-0.58	23782	23923	488077		Chimp.REF	Takarkori_group	Druze	Morocco_Iberomaurusian	0.008638	0.000434	19.897	22549	18941	417742
Chimp.REF	Mbuti	Takarkori_group	Morocco_Iberomaurusian	-0.000293	0.000286	-1.023	33950	34175	765173		Chimp.REF	Takarkori_group	BedouinB	Morocco_Iberomaurusian	0.008541	0.000442	19.339	22488	18921	417743
Chimp.REF	Fali	Takarkori_group	Morocco_Iberomaurusian	-0.000302	0.00046	-0.657	36938	37147	692542		Chimp.REF	Takarkori_group	Levant ChL 6k calBP	Morocco_Iberomaurusian	0.008498	0.000455	18.696	21424	18007	402017
Chimp.REF	BantuSA	Takarkori_group	Morocco_Iberomaurusian	-0.000385	0.0003	-1.282	35868	36161	760550		Chimp.REF	Takarkori_group	Turkey Epipaleolithic	Morocco_Iberomaurusian	0.008413	0.000631	13.335	17405	14672	324823
Chimp.REF	Biaka	Takarkori_group	Morocco_Iberomaurusian	-0.000408	0.000267	-1.53	34633	34945	765181		Chimp.REF	Takarkori_group	Egypt ThirdIntermediatePeriod	Morocco_Iberomaurusian	0.007936	0.000704	11.275	10736	9114	204488
Chimp.REF	Lemande	Takarkori_group	Morocco_Iberomaurusian	-0.000497	0.000345	-1.441	36050	36423	750212		Chimp.REF	Takarkori_group	Mozabite	Morocco_Iberomaurusian	0.007926	0.00041	19.32	22080	18769	417742
Chimp.REF	Mende	Takarkori_group	Morocco_Iberomaurusian	-0.00058	0.000349	-1.66	35789	36224	750198		Chimp.REF	Takarkori_group	Samaritan	Morocco_Iberomaurusian	0.007885	0.000552	14.287	21849	18612	410493
Chimp.REF	Dinka	Takarkori_group	Morocco_Iberomaurusian	-0.000627	0.000345	-1.815	37712	38192	765422		Chimp.REF	Takarkori_group	Italy ChL	Morocco_Iberomaurusian	0.007763	0.000723	10.735	11294	9652	211592
Chimp.REF	Congo Kindoki 230 calBP	Takarkori_group	Morocco_Iberomaurusian	-0.00064	0.00042	-1.524	23279	23590	487316		Chimp.REF	Takarkori_group	Saharawi	Morocco_Iberomaurusian	0.00747	0.000455	16.406	21490	18408	412605
Chimp.REF	Esan	Takarkori_group	Morocco_Iberomaurusian	-0.000662	0.000355	-1.862	36165	36662	750181		Chimp.REF	Takarkori_group	Morocco SKH MN 6.4k calBP	Morocco_Iberomaurusian	0.007154	0.000518	13.799	21428	18442	417418
Chimp.REF	Yoruba	Takarkori_group	Morocco_Iberomaurusian	-0.00067	0.000296	-2.263	36949	37462	765188		Chimp.REF	Takarkori_group	Levant Natufian 12k calBP	Morocco_Iberomaurusian	0.007003	0.001106	6.334	2922	2514	58300
Chimp.REF	BantuSA Herero	Takarkori_group	Morocco_Iberomaurusian	-0.000674	0.00035	-1.923	36383	36896	760409		Chimp.REF	Takarkori_group	Morocco KTG EN 7.5k calBP	Morocco_Iberomaurusian	0.006948	0.000459	15.122	21444	18542	417795
Chimp.REF	BantuHerero	Takarkori_group	Morocco_Iberomaurusian	-0.000681	0.00035	-1.947	35679	36190	750180		Chimp.REF	Takarkori_group	Morocco KEB LN 5.7k calBP	Morocco_Iberomaurusian	0.006482	0.000925	7.009	5658	4965	106975
Chimp.REF	Mende	Takarkori_group	Morocco_Iberomaurusian	-0.000746	0.000365	-2.042	28468	28898	576568		Chimp.REF	Takarkori_group	Morocco IAM EN 7.2k calBP	Morocco_Iberomaurusian	-0.000534	0.000523	-1.021	8089	8200	207921
Chimp.REF	Esan	Takarkori_group	Morocco_Iberomaurusian	-0.000767	0.000364	-2.108	28741	29183	576576		Chimp.REF	Takarkori_group	Morocco OUB EpiPaleo 7.8k calBP	Morocco_Iberomaurusian	-0.001579	0.00047	-3.364	15802	16461	417780
Chimp.REF	Yoruba	Takarkori_group	Morocco_Iberomaurusian	-0.000775	0.000364	-2.129	28761	29207	576568
Chimp.REF	Igbo	Takarkori_group	Morocco_Iberomaurusian	-0.000795	0.000351	-2.267	35959	36555	750201
Chimp.REF	Massa	Takarkori_group	Morocco_Iberomaurusian	-0.000809	0.000407	-1.99	37038	37599	692542

## Sheet: 5- F4 Statistics II
f4(Chimp, X; Natufian, Taforalt)											f4(Chimp, Zlatykun; X, Takarkori)
Pop1/W	Pop2/X	Pop3/Y	Pop4/Z	f4	SE	Zscore	BABA	ABBA	nsnps		Pop1/W	Pop2/X	Pop3/Y	Pop4/Z	f4	SE	Zscore	BABA	ABBA	nsnps
Takarkori group 6.4 - 6.9k calBP	Chimp.REF	Israel_Natufian_d	Morocco_Iberomaurusian	0.007003	0.001106	6.334	2922	2514	58300		Chimp.REF	Czechia_Bohemia_UP_HG	BantuHerero	Takarkori_group	0.010503	0.000583	18.021	24102	19768	412751
BantuTswana	Chimp.REF	Israel_Natufian_d	Morocco_Iberomaurusian	0.002164	0.000764	2.832	3389	3219	78680		Chimp.REF	Czechia_Bohemia_UP_HG	BantuKenya	Takarkori_group	0.008762	0.000518	16.92	23899	20237	418017
Malawi LSA 15.5k calBP	Chimp.REF	Israel_Natufian_d	Morocco_Iberomaurusian	0.002108	0.001659	1.271	893	846	22149		Chimp.REF	Czechia_Bohemia_UP_HG	BantuSA Herero	Takarkori_group	0.010574	0.000584	18.099	24419	20025	415485
Dinka	Chimp.REF	Israel_Natufian_d	Morocco_Iberomaurusian	0.001893	0.000721	2.626	3572	3421	79616		Chimp.REF	Czechia_Bohemia_UP_HG	BantuSA	Takarkori_group	0.013054	0.00055	23.722	25123	19698	415542
Kenya Pastoral LIA 300 calBP	Chimp.REF	Israel_Natufian_d	Morocco_Iberomaurusian	0.001808	0.001089	1.66	2633	2524	59879		Chimp.REF	Czechia_Bohemia_UP_HG	BantuTswana	Takarkori_group	0.013417	0.000593	22.625	24971	19433	412763
Kenya Pastoral LIA 900 calBP	Chimp.REF	Israel_Natufian_d	Morocco_Iberomaurusian	0.001808	0.001089	1.66	2633	2524	59879		Chimp.REF	Czechia_Bohemia_UP_HG	Biaka	Takarkori_group	0.017556	0.000534	32.904	26439	19100	418027
BantuSA	Chimp.REF	Israel_Natufian_d	Morocco_Iberomaurusian	0.001759	0.000705	2.494	3417	3278	79062		Chimp.REF	Czechia_Bohemia_UP_HG	Botswana Xaro 14.k calBP	Takarkori_group	0.012363	0.00067	18.456	22394	17796	371913
BantuKenya	Chimp.REF	Israel_Natufian_d	Morocco_Iberomaurusian	0.00168	0.000699	2.402	3513	3379	79602		Chimp.REF	Czechia_Bohemia_UP_HG	Cameroon 8k calBP	Takarkori_group	0.016107	0.000587	27.441	26128	19422	416297
BantuHerero	Chimp.REF	Israel_Natufian_d	Morocco_Iberomaurusian	0.001667	0.000767	2.173	3432	3301	78677		Chimp.REF	Czechia_Bohemia_UP_HG	Congo Kindoki 230 calBP	Takarkori_group	0.010734	0.000699	15.365	15402	12531	267504
BantuSA Herero	Chimp.REF	Israel_Natufian_d	Morocco_Iberomaurusian	0.001593	0.000762	2.092	3462	3336	79049		Chimp.REF	Czechia_Bohemia_UP_HG	Congo NgongoMbata 220 calBP	Takarkori_group	0.010271	0.001033	9.946	7112	5846	123162
Tanzania 1.3k calBP	Chimp.REF	Israel_Natufian_d	Morocco_Iberomaurusian	0.001255	0.001018	1.233	2865	2781	66856		Chimp.REF	Czechia_Bohemia_UP_HG	Dinka	Takarkori_group	0.00534	0.000536	9.97	22931	20698	418079
Ethiopia 4.5k calBP (Mota)	Chimp.REF	Israel_Natufian_d	Morocco_Iberomaurusian	0.001166	0.0009	1.296	3496	3403	79614		Chimp.REF	Czechia_Bohemia_UP_HG	Egypt ThirdIntermediatePeriod	Takarkori_group	-0.017485	0.00089	-19.644	9298	12824	201658
Malawi LSA 5.2k calBP	Chimp.REF	Israel_Natufian_d	Morocco_Iberomaurusian	0.001085	0.000885	1.226	3217	3133	77839		Chimp.REF	Czechia_Bohemia_UP_HG	Esan	Takarkori_group	0.009405	0.000561	16.753	23641	19759	412748
Cameroon 8k calBP	Chimp.REF	Israel_Natufian_d	Morocco_Iberomaurusian	0.001069	0.000719	1.486	3313	3228	79605		Chimp.REF	Czechia_Bohemia_UP_HG	Ethiopia 4.5k calBP (Mota)	Takarkori_group	0.007599	0.000663	11.47	24162	20984	418075
Kenya LSA	Chimp.REF	Israel_Natufian_d	Morocco_Iberomaurusian	-6.7e-05	0.001053	-0.063	2740	2744	62321		Chimp.REF	Czechia_Bohemia_UP_HG	Fali	Takarkori_group	0.009948	0.000718	13.863	23613	20024	360775
Malawi LSA 6k calBP	Chimp.REF	Israel_Natufian_d	Morocco_Iberomaurusian	-0.000444	0.001191	-0.373	1506	1523	37558		Chimp.REF	Czechia_Bohemia_UP_HG	FulaniA	Takarkori_group	0.00205	0.000587	3.49	22310	21570	360775
Malawi Chencherere LSA 5.2k calBP	Chimp.REF	Israel_Natufian_d	Morocco_Iberomaurusian	-0.001424	0.00139	-1.025	1023	1060	26052		Chimp.REF	Czechia_Bohemia_UP_HG	FulaniB	Takarkori_group	0.007843	0.000593	13.235	23305	20476	360775
Kenya Pastoral IA 1.5k calBP	Chimp.REF	Israel_Natufian_d	Morocco_Iberomaurusian	-0.002052	0.001128	-1.819	2622	2740	57794		Chimp.REF	Czechia_Bohemia_UP_HG	Massa	Takarkori_group	0.009216	0.000644	14.315	23412	20087	360775
Tanzania Luxmanda 3k calBP	Chimp.REF	Israel_Natufian_d	Morocco_Iberomaurusian	-0.002083	0.001042	-1.999	3265	3413	71201		Chimp.REF	Czechia_Bohemia_UP_HG	Igbo	Takarkori_group	0.010546	0.00058	18.193	23903	19550	412768
Kenya MoloCave Pastoral N	Chimp.REF	Israel_Natufian_d	Morocco_Iberomaurusian	-0.002477	0.001027	-2.413	3271	3449	71870		Chimp.REF	Czechia_Bohemia_UP_HG	Ju hoan North	Takarkori_group	0.022962	0.000605	37.974	28435	18837	418023
Kenya LukenyaHill Pastoral N	Chimp.REF	Israel_Natufian_d	Morocco_Iberomaurusian	-0.002665	0.00124	-2.149	2081	2205	46356		Chimp.REF	Czechia_Bohemia_UP_HG	Kenya EarlyPastoral N	Takarkori_group	-0.006322	0.00074	-8.546	15022	16892	295703
Kenya HyraxHill PastoralN	Chimp.REF	Israel_Natufian_d	Morocco_Iberomaurusian	-0.003047	0.001229	-2.479	2142	2285	46976		Chimp.REF	Czechia_Bohemia_UP_HG	Kenya HyraxHill PastoralN	Takarkori_group	-0.003272	0.000898	-3.642	9722	10341	189330
Kenya Pastoral N	Chimp.REF	Israel_Natufian_d	Morocco_Iberomaurusian	-0.003258	0.000772	-4.219	3643	3902	79389		Chimp.REF	Czechia_Bohemia_UP_HG	Kenya Pastoral IA 1.5k calBP	Takarkori_group	-0.000637	0.000801	-0.796	13338	13499	253568
Kenya Pastoral N Elmenteitan	Chimp.REF	Israel_Natufian_d	Morocco_Iberomaurusian	-0.004	0.000854	-4.683	3589	3902	78208		Chimp.REF	Czechia_Bohemia_UP_HG	Kenya Pastoral LIA 300 calBP	Takarkori_group	0.007729	0.000739	10.463	14942	12892	265166
Kenya EarlyPastoral N	Chimp.REF	Israel_Natufian_d	Morocco_Iberomaurusian	-0.004244	0.001063	-3.992	2911	3179	63251		Chimp.REF	Czechia_Bohemia_UP_HG	Kenya Pastoral LIA 900 calBP	Takarkori_group	0.007729	0.000739	10.463	14942	12892	265166
Tanzania PN	Chimp.REF	Israel_Natufian_d	Morocco_Iberomaurusian	-0.00441	0.000844	-5.226	3510	3850	77302		Chimp.REF	Czechia_Bohemia_UP_HG	Kenya LSA	Takarkori_group	0.008211	0.000817	10.049	15472	13288	265975
											Chimp.REF	Czechia_Bohemia_UP_HG	Kenya LukenyaHill Pastoral N	Takarkori_group	-0.003973	0.000906	-4.387	9482	10222	186398
											Chimp.REF	Czechia_Bohemia_UP_HG	Kenya MoloCave Pastoral N	Takarkori_group	-0.001043	0.000772	-1.35	17242	17583	327080
											Chimp.REF	Czechia_Bohemia_UP_HG	Kenya Nyarindi 3.5k calBP	Takarkori_group	0.01108	0.001502	7.377	3103	2516	53024
											Chimp.REF	Czechia_Bohemia_UP_HG	Kenya Pastoral N	Takarkori_group	-0.003663	0.000551	-6.647	21032	22519	406087
											Chimp.REF	Czechia_Bohemia_UP_HG	Kenya Pastoral N Elmenteitan	Takarkori_group	-0.004478	0.000601	-7.453	19404	21107	380409
											Chimp.REF	Czechia_Bohemia_UP_HG	Khomani San	Takarkori_group	0.023324	0.000652	35.784	28084	18456	412758
											Chimp.REF	Czechia_Bohemia_UP_HG	Kongo	Takarkori_group	0.0101	0.000633	15.962	23750	19590	411821
											Chimp.REF	Czechia_Bohemia_UP_HG	Lemande	Takarkori_group	0.009895	0.000567	17.464	23874	19789	412773
											Chimp.REF	Czechia_Bohemia_UP_HG	Luhya	Takarkori_group	0.008748	0.00055	15.898	23605	19994	412775
											Chimp.REF	Czechia_Bohemia_UP_HG	Luo	Takarkori_group	0.008508	0.000599	14.198	23509	19997	412767
											Chimp.REF	Czechia_Bohemia_UP_HG	LWK	Takarkori_group	0.009437	0.000646	14.602	18511	15623	306105
											Chimp.REF	Czechia_Bohemia_UP_HG	Malawi Chencherere LSA 5.2k calBP	Takarkori_group	0.017559	0.001151	15.257	6368	4624	99350
											Chimp.REF	Czechia_Bohemia_UP_HG	Malawi LSA 5.2k calBP	Takarkori_group	0.018567	0.000701	26.49	24411	17410	377035
											Chimp.REF	Czechia_Bohemia_UP_HG	Malawi LSA 6k calBP	Takarkori_group	0.016987	0.000943	18.01	10000	7315	158033
											Chimp.REF	Czechia_Bohemia_UP_HG	Malawi LSA 15.5k calBP	Takarkori_group	0.019076	0.001302	14.649	4639	3245	73077
											Chimp.REF	Czechia_Bohemia_UP_HG	Malawi LSA 8.5k calBP	Takarkori_group	0.015522	0.001224	12.677	4979	3742	79694
											Chimp.REF	Czechia_Bohemia_UP_HG	Mandenka	Takarkori_group	0.008788	0.000519	16.926	23847	20173	418080
											Chimp.REF	Czechia_Bohemia_UP_HG	Masai	Takarkori_group	0.001532	0.00057	2.69	22210	21577	412780
											Chimp.REF	Czechia_Bohemia_UP_HG	Mbuti	Takarkori_group	0.019552	0.000564	34.684	27131	18958	418025
											Chimp.REF	Czechia_Bohemia_UP_HG	Mende	Takarkori_group	0.010705	0.000564	18.992	24012	19593	412765
											Chimp.REF	Czechia_Bohemia_UP_HG	Morocco IAM EN 7.2k calBP	Takarkori_group	-0.011689	0.000849	-13.775	9203	11633	207857
											Chimp.REF	Czechia_Bohemia_UP_HG	Morocco Taforalt Paleo 15k calBP	Takarkori_group	-0.011263	0.000584	-19.287	18304	22890	407179
											Chimp.REF	Czechia_Bohemia_UP_HG	Morocco KTG EN 7.5k calBP	Takarkori_group	-0.017869	0.000635	-28.143	19129	26600	418079
											Chimp.REF	Czechia_Bohemia_UP_HG	Morocco KEB LN 5.7k calBP	Takarkori_group	-0.017387	0.001079	-16.121	5063	6921	106871
											Chimp.REF	Czechia_Bohemia_UP_HG	Morocco OUB EpiPaleo 7.8k calBP	Takarkori_group	-0.011946	0.000657	-18.17	18195	23189	418062
											Chimp.REF	Czechia_Bohemia_UP_HG	Morocco SKH MN 6.4k calBP	Takarkori_group	-0.016717	0.000678	-24.672	19214	26197	417707
											Chimp.REF	Czechia_Bohemia_UP_HG	Mozabite	Takarkori_group	-0.013199	0.00055	-24.012	19752	25269	418027
											Chimp.REF	Czechia_Bohemia_UP_HG	Saharawi	Takarkori_group	-0.01347	0.000614	-21.928	19351	24911	412776
											Chimp.REF	Czechia_Bohemia_UP_HG	Somali	Takarkori_group	-0.003592	0.000689	-5.212	21125	22605	412056
											Chimp.REF	Czechia_Bohemia_UP_HG	Songhai	Takarkori_group	0.007883	0.000665	11.851	23246	20402	360775
											Chimp.REF	Czechia_Bohemia_UP_HG	Sudan Medieval	Takarkori_group	-0.008209	0.000545	-15.072	20053	23385	405866
											Chimp.REF	Czechia_Bohemia_UP_HG	Tanzania Luxmanda 3k calBP	Takarkori_group	-0.002918	0.000795	-3.672	16682	17616	320390
											Chimp.REF	Czechia_Bohemia_UP_HG	Tanzania Pemba 1.4k calBP	Takarkori_group	0.009528	0.001401	6.801	3596	3008	61764
											Chimp.REF	Czechia_Bohemia_UP_HG	Tanzania PN	Takarkori_group	-0.004471	0.000628	-7.125	18745	20383	366348
											Chimp.REF	Czechia_Bohemia_UP_HG	Tanzania 1.3k calBP	Takarkori_group	0.012437	0.00078	15.941	17467	13882	288291
											Chimp.REF	Czechia_Bohemia_UP_HG	Uganda Munsa 500calBP	Takarkori_group	0.009541	0.000981	9.728	8060	6708	141658
											Chimp.REF	Czechia_Bohemia_UP_HG	Yoruba	Takarkori_group	0.009586	0.000506	18.939	24066	20059	418028

## Sheet: 6- modeling graphs
Model 1							Model 2							Model 3
from	to	type	weight	low	high		from	to	type	weight	low	high		from	to	type	weight	low	high
Rrr	Iran_Ganj_Dareh_Neolithic	edge	0.138	NA	NA		R	Chimp.REF	edge	0.0848	NA	NA		R	Chimp.REF	edge	0.0848	NA	NA
rootr	root	edge	0.0848	NA	NA		R	Rr	edge	0.0848	NA	NA		R	Rr	edge	0.0848	NA	NA
rootr	Chimp.REF	edge	0.0848	NA	NA		Rr	Rrp	edge	0.00884	NA	NA		Rr	Ethiopia_4500BP.SG	edge	0.133	NA	NA
root	Ethiopia_4500BP.SG	edge	0.133	NA	NA		Rr	Ethiopia_4500BP.SG	edge	0.133	NA	NA		Rr	Rrq	edge	0.00327	NA	NA
root	Rrr_x	edge	0.00884	NA	NA		Rrp	Rrl	admix	0.988	0.942	0.988		Israel_Natufian_published_i	Israel_Natufian_published_iwr	edge	0.0268	NA	NA
Rrr_x	Rrr	edge	0.0212	NA	NA		Rrl	Morocco_Iberomaurusian_g	edge	0.0221	NA	NA		Israel_Natufian_published_i	admix	admix	0.395	0.395	0.397
Rrr_x	admixf	edge	0.0226	NA	NA		Morocco_Iberomaurusian_g	Takarkori_group	edge	0.11	NA	NA		Israel_Natufian_published_iw	Israel_Natufian_published	edge	0.0947	NA	NA
Rrr	Rrrg	edge	0.0175	NA	NA		Morocco_Iberomaurusian_g	admix	admix	0.494	0.494	0.494		Israel_Natufian_published_iw	Takarkori_group	edge	0.105	NA	NA
admixf	admix	admix	0.488	0.465	0.488		admix	Morocco_Iberomaurusian	edge	0.033	NA	NA		Takarkori_group	admix	admix	0.605	0.603	0.605
admix	Morocco_Iberomaurusian	edge	0.0328	NA	NA		Rrls	admix	admix	0.506	0.506	0.506		Takarkori_group	admixc	admix	0.186	0.186	0.186
Rrrg	admix	admix	0.512	0.512	0.535		Rrly	Rrl	admix	0.0123	0.0123	0.0579		Israel_Natufian_published_iwr	Iran_Ganj_Dareh_Neolithic	edge	0.137	NA	NA
Rrrg	Rrrgt	edge	0.0465	NA	NA		Rrls	Rrly	edge	0.0466	NA	NA		Israel_Natufian_published_iwr	Israel_Natufian_published_iw	edge	0.0156	NA	NA
Rrrgt	Israel_Natufian_published	edge	0.0457	NA	NA		Rrp	admixv	edge	0.0212	NA	NA		admix	Morocco_Iberomaurusian	edge	0	NA	NA
admixf	admixb	admix	0.988	0.942	0.988		admixv	Iran_Ganj_Dareh_Neolithic	edge	0.138	NA	NA		Rrq	Israel_Natufian_published_i	edge	7.81e-06	NA	NA
admixb	Takarkori_group	edge	0.11	NA	NA		admixv	Rrls	edge	0.0169	NA	NA		Rrq	admixc	admix	0.814	0.814	0.814
Rrrgt	admixb	admix	0.0122	0.0122	0.0579		Rrly	Israel_Natufian_published	edge	0.0462	NA	NA		admixc	Takarkori_group	edge	0.132	NA	NA
